# Supplementary material for: Diets, Dietary Patterns, Single Foods and Pancreatic Cancer Risk: An Umbrella Review of Meta-Analyses
Source: Int J Environ Res Public Health. 2022 Nov 10;19(22):14787. doi: 10.3390/ijerph192214787 (PMC9691178; doi:10.3390/ijerph192214787)
Supplement: Supplementary file 1 [file ijerph-19-14787-s001.zip]

Archive with 1 entries (1 files):
- ijerph-1978841-supplementary.pdf
